# Supplementary material for: Associations of maternal early-pregnancy blood glucose and insulin concentrations with DNA methylation in newborns
Source: Clin Epigenetics. 2020 Sep 7;12:134. doi: 10.1186/s13148-020-00924-3 (PMC7487846; doi:10.1186/s13148-020-00924-3)
Supplement: Supplementary file 8 — Additional file 8: Table S9. Look-up results of maternal glucose metabolism associated CpGs in maternal early-pregnancy glucose EWAS results. [file 13148_2020_924_MOESM8_ESM.xlsx]

## Sheet: El Haij 2013
Table S9. Look-up results of maternal glucose metabolism associated CpGs in maternal early-pregnancy glucose EWAS results
CpG	p-value
cg15910486	0.00877943
cg17364250	0.132908
cg17580798	0.136721
cg00357273	0.146844
cg04111177	0.217488
cg14472148	0.22701
cg17860381	0.292223
cg00629244	0.364973
cg17744604	0.417387
cg27589003	0.454409
cg11152298	0.46239
cg05862114	0.476898
cg14180511	0.481131
cg16758041	0.609655
cg27388462	0.646495
cg18019515	0.684631
cg10978799	0.820754
cg00200469	0.847809
cg05556276	0.889502
cg18068240	0.918511
cg15645634	0.949806
cg01784351	0.951438
El Hajj N, Pliushch G, Schneider E, Dittrich M, Muller T, Korenkov M, et al. Metabolic programming of MEST DNA methylation by intrauterine exposure to gestational diabetes mellitus. Diabetes. 2013;62(4):1320-8.
Bonferroni corrected p-value: 0.05 / 22 = 2.3 x 10-3

## Sheet: Haertle 2017
Table S9. Look-up results of maternal glucose metabolism associated CpGs in maternal early-pregnancy glucose EWAS results
CpG	p-value
cg08440349	0.00562335
cg11703745	0.0135184
cg26828643	0.0205227
cg00273340	0.0294428
cg04514868	0.0317596
cg27509867	0.0481239
cg01203331	0.0707504
cg19143209	0.0842303
cg26281025	0.0873376
cg03345925	0.0890585
cg02943336	0.0955273
cg21143899	0.103664
cg24119500	0.128207
cg08443019	0.135259
cg10778517	0.135845
cg05697697	0.145589
cg26001655	0.154805
cg16126178	0.194263
cg22865713	0.209844
cg22606873	0.258263
cg26406256	0.266727
cg13153307	0.308537
cg14597908	0.313733
cg13706613	0.326267
cg00730857	0.341857
cg01968402	0.349147
cg26706238	0.358169
cg25871543	0.380643
cg17881203	0.389622
cg19830000	0.406842
cg18906596	0.435393
cg02683621	0.441255
cg03540894	0.495838
cg08077807	0.503895
cg08542429	0.524911
cg00063535	0.538161
cg01955962	0.542265
cg10576992	0.575479
cg03246914	0.589505
cg14088574	0.595426
cg11010397	0.60127
cg06945690	0.623765
cg11449134	0.631343
cg07689396	0.643369
cg19169154	0.66482
cg01205011	0.676232
cg20935025	0.745566
cg01993865	0.761997
cg08732684	0.771406
cg08144943	0.790692
cg09244071	0.809929
cg18502630	0.821079
cg16221240	0.828164
cg12841566	0.837805
cg03280063	0.846341
cg10288510	0.849366
cg25927444	0.856816
cg07431064	0.91425
cg05536286	0.938724
cg04078644	0.940929
cg17921080	0.951426
cg23376861	0.969102
cg07018980	0.972501
cg15737302	0.993079
cg13984931	NA
Haertle L, El Hajj N, Dittrich M, Muller T, Nanda I, Lehnen H, et al. Epigenetic signatures of gestational diabetes mellitus on cord blood methylation. Clin Epigenetics. 2017;9:28.
Bonferroni corrected p-value: 0.05 / 64 = 7.8 x 10-4

## Sheet: Quilter 2014
Table S9. Look-up results of maternal glucose metabolism associated CpGs in maternal early-pregnancy glucose EWAS results
CpG	p-value
cg18885346	0.0583728
cg24468890	0.126701
cg23661676	0.144295
cg19297688	0.171009
cg20022541	0.186119
cg21649520	0.206533
cg17439694	0.247217
cg17977362	0.290421
cg03923277	0.294323
cg07011110	0.325803
cg13334990	0.331098
cg21717724	0.349308
cg07404485	0.351894
cg00510787	0.498702
cg09303642	0.528614
cg08471713	0.548465
cg22427279	0.591379
cg14893161	0.633944
cg14159672	0.63968
cg26130726	0.644616
cg09419670	0.714742
cg19857457	0.72583
cg03849074	0.746206
cg12791554	0.770324
cg16474696	0.788889
cg01727899	0.799749
cg24866437	0.820186
cg08585897	0.820448
cg04259560	0.825772
cg20507276	0.852741
cg00684178	0.902601
cg23719124	0.930699
cg27105123	0.939864
cg03169527	0.998237
cg04721883	NA
cg04987894	NA
cg06388544	NA
cg06444558	NA
cg10591659	NA
cg14616651	NA
cg14862827	NA
cg16191875	NA
cg18384643	NA
cg18951427	NA
cg19001490	NA
Quilter CR, Cooper WN, Cliffe KM, Skinner BM, Prentice PM, Nelson L, et al. Impact on offspring methylation patterns of maternal gestational diabetes mellitus and intrauterine growth restraint suggest common genes and pathways linked to subsequent type 2 diabetes risk. Faseb J. 2014;28(11):4868-79.
Bonferroni corrected p-value: 0.05 / 34 = 1.5 x 10-3

## Sheet: Chen 2017
Table S9. Look-up results of maternal glucose metabolism associated CpGs in maternal early-pregnancy glucose EWAS results
CpG	p-value
cg08911291	0.0146762
cg26671988	0.0237148
cg13700073	0.0457644
cg24996440	0.0595078
cg16426215	0.11677
cg17186803	0.178104
cg21192468	0.196595
cg15183961	0.242596
cg20941258	0.270093
cg10772621	0.276201
cg00762450	0.279814
cg04413090	0.279876
cg16482344	0.287817
cg20345234	0.310904
cg14381623	0.312852
cg08414676	0.417083
cg15833797	0.439951
cg14605520	0.519122
cg05772155	0.546863
cg14732789	0.547883
cg04350311	0.555993
cg07993743	0.566262
cg05806645	0.566462
cg24503407	0.570514
cg20769177	0.577195
cg27073142	0.648349
cg27222147	0.658964
cg09674170	0.692375
cg07464358	0.712854
cg06268875	0.762009
cg13427473	0.777004
cg20749955	0.809181
cg06717221	0.818074
cg08292290	0.823047
cg15618978	0.871425
cg25952247	0.894162
cg00509616	0.917197
cg03862414	0.947171
cg08370430	0.976307
cg24049468	0.981671
cg25629768	0.987531
cg21172615	0.990303
cg04645534	NA
cg12140144	NA
cg12875241	NA
cg14105781	NA
cg15796459	NA
cg25949304	NA
Chen P, Piaggi P, Traurig M, Bogardus C, Knowler WC, Baier LJ, et al. Differential methylation of genes in individuals exposed to maternal diabetes in utero. Diabetologia. 2017;60(4):645-55.*
Bonferroni corrected p-value: 0.05 / 42 = 1.2 x 10-3
*This study included mothers with diabetes mellitus type 2 instead of gestational diabetes mellitus and DNA methylation was measured in children at 13 years.

## Sheet: Lin 2017
Table S9. Look-up results of maternal glucose metabolism associated CpGs in maternal early-pregnancy glucose EWAS results
CpG	p-value
cg22383874	0.0894323
cg23671997	0.227055
Lin X, Lim IY, Wu Y, Teh AL, Chen L, Aris IM, et al. Developmental pathways to adiposity begin before birth and are influenced by genotype, prenatal environment and epigenome. BMC Med. 2017;15(1):50.
Bonferroni corrected p-value: 0.05 / 2 = 0.025

## Sheet: Yang IV 2018
Table S9. Look-up results of maternal glucose metabolism associated CpGs in maternal early-pregnancy glucose EWAS results
CpG	p-value
cg21960474	0.802462
cg21606115	0.87272
cg00252095	0.87272
cg03278965	0.929996
cg20303245	0.949631
cg07070542	0.95154
cg18036707	0.95282
cg26994094	0.956073
cg14611278	0.960869
cg13662196	0.96317
cg16345507	0.964038
cg14864103	0.971993
cg22602831	0.973924
cg10521450	0.974538
cg09299381	0.975313
cg24533678	0.975477
cg09914581	0.975644
cg15537990	0.975709
cg11014794	0.977385
cg26100931	0.978417
cg23549086	0.978719
cg22291576	0.978914
cg02359160	0.98124
cg24410945	0.983141
cg27434993	0.983333
cg08151731	0.984465
cg17455287	0.9851
cg03642224	0.986009
cg03685063	0.987542
cg08644365	0.989594
cg03170619	0.991478
cg16281248	0.991544
cg00067058	0.992151
cg10563325	0.992343
cg22014600	0.992484
cg06817090	0.994244
cg00073003	0.994338
cg09357934	0.994552
cg18913076	0.995353
cg13419814	0.99555
cg13882414	0.995909
cg23084517	0.996003
cg10288578	0.997456
cg10438487	0.997648
cg01623663	0.997648
cg04521512	0.998478
cg21159128	0.998967
cg11453343	0.999996
cg06444178	0.999996
cg25381737	NA
cg25876406	NA
Yang IV, Zhang W, Davidson EJ, Fingerlin TE, Kechris K, Dabelea D. Epigenetic marks of in utero exposure to gestational diabetes and childhood adiposity outcomes: the EPOCH study. Diabet Med. 2018;35(5):612-20.*
Bonferroni corrected p-value: 0.05 / 49 = 1.0 x 10-3
*This study measured DNA methylation in children at 10.5 years.

## Sheet: Hjort 2019
Table S9. Look-up results of maternal glucose metabolism associated CpGs in maternal early-pregnancy glucose EWAS results
CpG	p-value
cg09842053	0.0700235
cg24743290	0.181841
cg04043336	0.258879
cg19848118	0.529709
cg00042683	0.549088
cg19769182	0.654378
cg11411705	0.67499
cg20689978	0.700091
cg02368508	0.782194
cg13246235	0.814559
cg25348105	0.823696
cg05689267	0.86529
cg03719032	0.884256
Hjort L, Novakovic B, Grunnet LG, Maple-Brown L, Damm P, Desoye G, et al. Diabetes in pregnancy and epigenetic mechanisms-how the first 9 months from conception might affect the child's epigenome and later risk of disease. Lancet Diabetes Endocrinol. 2019;7(10):796-806.
Bonferroni corrected p-value: 0.05 / 13 = 3.8 x 10-3
*This study measured DNA methylation in children at 9 - 16 years.

## Sheet: Mansell 2019 Clin Epigenetics
Table S9. Look-up results of maternal glucose metabolism associated CpGs in maternal early-pregnancy glucose EWAS results
CpG	p-value
cg22891070	0.159442
cg16672562	0.678922
cg27146050	0.77961
Mansell T, Ponsonby AL, Januar V, Novakovic B, Collier F, Burgner D, et al. Early-life determinants of hypoxia-inducible factor 3A gene (HIF3A) methylation: a birth cohort study. Clin Epigenetics. 2019;11(1):96.
Bonferroni corrected p-value: 0.05 / 3 = 1.7 x 10-2

## Sheet: Mansell 2019 Int J Obesity
Table S9. Look-up results of maternal glucose metabolism associated CpGs in maternal early-pregnancy glucose EWAS results
CpG	p-value
cg00840332	0.597415
Mansell T, Ponsonby AL, Collier F, Burgner D, Vuillermin P, Lange K, et al. Genetic variation, intrauterine growth, and adverse pregnancy conditions predict leptin gene DNA methylation in blood at birth and 12 months of age. Int J Obes (Lond). 2019.

## Sheet: Howe 2019 Diabetes Care
Table S9. Look-up results of maternal glucose metabolism associated CpGs in maternal early-pregnancy glucose EWAS results
DMR 1 (Chr 1: 248100407 - 248100614)
CpG	p-value
cg08260406	0.774
cg04028570	0.918
cg03748376	0.901
cg00785941	0.799
cg20507276	0.853
cg08944170	0.677
DMR 2 (Chr 10: 135341870 - 135342620)
cg19469447	0.21
cg00321709	0.457
cg10862468	0.085
cg25330361	0.124
cg23400446	0.284
cg24530264	0.273
Howe CG, Cox B, Fore R, Jungius J, Kvist T, Lent S, et al. Maternal Gestational Diabetes Mellitus and Newborn DNA Methylation: Findings From the Pregnancy and Childhood Epigenetics Consortium. Diabetes Care. 2019.
Bonferroni corrected p-value: 0.05 / 12 = 4.2 x 10-3
