# Supplementary material for: Associations of maternal early-pregnancy blood glucose and insulin concentrations with DNA methylation in newborns
Source: Clin Epigenetics. 2020 Sep 7;12:134. doi: 10.1186/s13148-020-00924-3 (PMC7487846; doi:10.1186/s13148-020-00924-3)
Supplement: Supplementary file 9 — Additional file 9: Table S10. Look-up results of maternal glucose metabolism associated CpGs in maternal early-pregnancy insulin EWAS results. [file 13148_2020_924_MOESM9_ESM.xlsx]

## Sheet: El Haij 2013
Table S10. Look-up results of maternal glucose metabolism associated CpGs in maternal early-pregnancy insulin EWAS results
CpG	p-value
cg17364250	0.128655
cg00629244	0.200419
cg00200469	0.31364
cg01784351	0.320825
cg15910486	0.326416
cg04111177	0.333281
cg10978799	0.428215
cg17744604	0.460126
cg00357273	0.482669
cg27589003	0.495078
cg17860381	0.517683
cg15645634	0.527878
cg27388462	0.637895
cg18068240	0.683685
cg14180511	0.762153
cg17580798	0.762263
cg11152298	0.786178
cg16758041	0.803442
cg05862114	0.861861
cg05556276	0.881588
cg14472148	0.910789
cg18019515	0.976682
El Hajj N, Pliushch G, Schneider E, Dittrich M, Muller T, Korenkov M, et al. Metabolic programming of MEST DNA methylation by intrauterine exposure to gestational diabetes mellitus. Diabetes. 2013;62(4):1320-8.
Bonferroni corrected p-value: 0.05 / 22 = 2.3 x 10-3

## Sheet: Haertle 2017
Table S10. Look-up results of maternal glucose metabolism associated CpGs in maternal early-pregnancy insulin EWAS results
CpG	p-value
cg02683621	0.00700283
cg11449134	0.0102006
cg16126178	0.0122725
cg11703745	0.0690068
cg19169154	0.0741565
cg26828643	0.0948721
cg04078644	0.0967423
cg08732684	0.104003
cg01203331	0.115393
cg26706238	0.116514
cg25927444	0.216586
cg10778517	0.224876
cg10576992	0.241577
cg09244071	0.249519
cg03345925	0.250676
cg21143899	0.294343
cg04514868	0.295091
cg08440349	0.306594
cg17881203	0.316812
cg06945690	0.335365
cg22606873	0.340263
cg10288510	0.347802
cg23376861	0.366648
cg16221240	0.374952
cg00063535	0.379428
cg08144943	0.413029
cg17921080	0.413947
cg03280063	0.419762
cg20935025	0.433596
cg00730857	0.437118
cg24119500	0.500661
cg26001655	0.509618
cg19143209	0.52322
cg01993865	0.528373
cg00273340	0.537178
cg03246914	0.551475
cg18502630	0.567961
cg25871543	0.608213
cg13706613	0.618368
cg07689396	0.630251
cg08077807	0.653003
cg14088574	0.679495
cg05697697	0.692128
cg01968402	0.695544
cg26281025	0.69725
cg01955962	0.702719
cg01205011	0.703466
cg26406256	0.726906
cg12841566	0.755435
cg07018980	0.768422
cg14597908	0.793702
cg19830000	0.79482
cg02943336	0.797
cg07431064	0.824861
cg27509867	0.83232
cg13153307	0.837917
cg08542429	0.853917
cg15737302	0.872572
cg03540894	0.922567
cg08443019	0.92837
cg18906596	0.95411
cg22865713	0.95545
cg05536286	0.981365
cg11010397	0.983732
cg13984931	NA
Haertle L, El Hajj N, Dittrich M, Muller T, Nanda I, Lehnen H, et al. Epigenetic signatures of gestational diabetes mellitus on cord blood methylation. Clin Epigenetics. 2017;9:28.
Bonferroni corrected p-value: 0.05 / 64 = 7.8 x 10-4

## Sheet: Quilter 2014
Table S10. Look-up results of maternal glucose metabolism associated CpGs in maternal early-pregnancy insulin EWAS results
CpG	p-value
cg07011110	0.00383928
cg03923277	0.128338
cg22427279	0.167184
cg00684178	0.177199
cg18885346	0.191154
cg20507276	0.192476
cg08585897	0.244972
cg19297688	0.252262
cg21717724	0.280514
cg03849074	0.311614
cg08471713	0.333944
cg03169527	0.359649
cg13334990	0.371296
cg26130726	0.38319
cg23661676	0.388621
cg17439694	0.412756
cg09419670	0.511374
cg14159672	0.551802
cg16474696	0.552341
cg24866437	0.588716
cg23719124	0.59774
cg07404485	0.608578
cg14893161	0.620085
cg19857457	0.655889
cg24468890	0.712322
cg04259560	0.753558
cg12791554	0.774284
cg21649520	0.814905
cg01727899	0.868533
cg00510787	0.893302
cg09303642	0.901642
cg17977362	0.975012
cg20022541	0.980614
cg27105123	0.994829
cg04721883	NA
cg04987894	NA
cg06388544	NA
cg06444558	NA
cg10591659	NA
cg14616651	NA
cg14862827	NA
cg16191875	NA
cg18384643	NA
cg18951427	NA
cg19001490	NA
Quilter CR, Cooper WN, Cliffe KM, Skinner BM, Prentice PM, Nelson L, et al. Impact on offspring methylation patterns of maternal gestational diabetes mellitus and intrauterine growth restraint suggest common genes and pathways linked to subsequent type 2 diabetes risk. Faseb J. 2014;28(11):4868-79.
Bonferroni corrected p-value: 0.05 / 34 = 1.5 x 10-3

## Sheet: Chen 2017
Table S10. Look-up results of maternal glucose metabolism associated CpGs in maternal early-pregnancy insulin EWAS results
CpG	p-value
cg09674170	0.0651959
cg07464358	0.0876885
cg20769177	0.0938017
cg25629768	0.102439
cg04350311	0.108833
cg07993743	0.155129
cg08414676	0.168181
cg10772621	0.190816
cg20345234	0.208131
cg27073142	0.243905
cg08370430	0.25021
cg15183961	0.251586
cg16426215	0.283137
cg24996440	0.30202
cg06717221	0.340794
cg15833797	0.377766
cg17186803	0.405344
cg13700073	0.449868
cg14605520	0.468016
cg05806645	0.484417
cg08292290	0.532655
cg04413090	0.551842
cg14732789	0.579367
cg08911291	0.590529
cg26671988	0.62709
cg13427473	0.660524
cg25952247	0.662471
cg00509616	0.67297
cg00762450	0.70437
cg21172615	0.707593
cg16482344	0.73592
cg14381623	0.755803
cg21192468	0.789624
cg24503407	0.797173
cg20749955	0.847879
cg06268875	0.855355
cg20941258	0.865694
cg24049468	0.872677
cg05772155	0.882305
cg03862414	0.908974
cg27222147	0.975681
cg15618978	0.983395
cg04645534	NA
cg12140144	NA
cg12875241	NA
cg14105781	NA
cg15796459	NA
cg25949304	NA
Chen P, Piaggi P, Traurig M, Bogardus C, Knowler WC, Baier LJ, et al. Differential methylation of genes in individuals exposed to maternal diabetes in utero. Diabetologia. 2017;60(4):645-55.*
Bonferroni corrected p-value: 0.05 / 42 = 1.2 x 10-3
*This study included mothers with diabetes mellitus type 2 instead of gestational diabetes mellitus and DNA methylation was measured in children at 13 years.

## Sheet: Lin 2017
Table S10. Look-up results of maternal glucose metabolism associated CpGs in maternal early-pregnancy insulin EWAS results
CpG	p-value
cg23671997	0.384394
cg22383874	0.386957
Lin X, Lim IY, Wu Y, Teh AL, Chen L, Aris IM, et al. Developmental pathways to adiposity begin before birth and are influenced by genotype, prenatal environment and epigenome. BMC Med. 2017;15(1):50.
Bonferroni corrected p-value: 0.05 / 2 = 0.025

## Sheet: Yang IV 2018
Table S10. Look-up results of maternal glucose metabolism associated CpGs in maternal early-pregnancy insulin EWAS results
CpG	p-value
cg10563325	0.0340698
cg03278965	0.109623
cg21960474	0.117234
cg24533678	0.135474
cg20303245	0.16428
cg22291576	0.182243
cg02359160	0.196581
cg09299381	0.206142
cg16281248	0.315637
cg21606115	0.339481
cg10288578	0.353065
cg00067058	0.357567
cg03685063	0.358412
cg00073003	0.375613
cg18036707	0.452584
cg13662196	0.476108
cg11453343	0.494983
cg26100931	0.500058
cg18913076	0.504632
cg08151731	0.534765
cg08644365	0.545893
cg27434993	0.633576
cg23084517	0.657251
cg13882414	0.675059
cg10521450	0.694867
cg06817090	0.702751
cg07070542	0.716435
cg15537990	0.719079
cg11014794	0.736082
cg22602831	0.742954
cg16345507	0.754329
cg03170619	0.78814
cg26994094	0.798875
cg14864103	0.803954
cg24410945	0.816624
cg04521512	0.828277
cg10438487	0.836409
cg17455287	0.837559
cg03642224	0.838174
cg14611278	0.848717
cg00252095	0.884172
cg13419814	0.890572
cg22014600	0.89211
cg01623663	0.90092
cg09914581	0.935738
cg23549086	0.948046
cg06444178	0.962149
cg09357934	0.970683
cg21159128	0.993885
cg25381737	NA
cg25876406	NA
Yang IV, Zhang W, Davidson EJ, Fingerlin TE, Kechris K, Dabelea D. Epigenetic marks of in utero exposure to gestational diabetes and childhood adiposity outcomes: the EPOCH study. Diabet Med. 2018;35(5):612-20.*
Bonferroni corrected p-value: 0.05 / 49 = 1.0 x 10-3
*This study measured DNA methylation in children at 10.5 years.

## Sheet: Hjort 2019
Table S10. Look-up results of maternal glucose metabolism associated CpGs in maternal early-pregnancy insulin EWAS results
CpG	p-value
cg19848118	0.0435619
cg04043336	0.0722083
cg03719032	0.189744
cg24743290	0.227787
cg09842053	0.250596
cg11411705	0.269589
cg25348105	0.462493
cg20689978	0.62028
cg00042683	0.693218
cg13246235	0.727864
cg05689267	0.817649
cg19769182	0.839349
cg02368508	0.884826
Hjort L, Novakovic B, Grunnet LG, Maple-Brown L, Damm P, Desoye G, et al. Diabetes in pregnancy and epigenetic mechanisms-how the first 9 months from conception might affect the child's epigenome and later risk of disease. Lancet Diabetes Endocrinol. 2019;7(10):796-806.*
Bonferroni corrected p-value: 0.05 / 13 = 3.8 x 10-3
*This study measured DNA methylation in children at 9 - 16 years.

## Sheet: Mansell 2019 Clin Epigenetics
Table S10. Look-up results of maternal glucose metabolism associated CpGs in maternal early-pregnancy insulin EWAS results
CpG	p-value
cg22891070	0.04676
cg16672562	0.627664
cg27146050	0.897839
Mansell T, Ponsonby AL, Januar V, Novakovic B, Collier F, Burgner D, et al. Early-life determinants of hypoxia-inducible factor 3A gene (HIF3A) methylation: a birth cohort study. Clin Epigenetics. 2019;11(1):96.
Bonferroni corrected p-value: 0.05 / 3 = 1.7 x 10-2

## Sheet: Mansell 2019 Int J Obesity
Table S10. Look-up results of maternal glucose metabolism associated CpGs in maternal early-pregnancy insulin EWAS results
CpG	p-value
cg00840332	0.23944
Mansell T0. Ponsonby AL0. Collier F0. Burgner D0. Vuillermin P0. Lange K0. et al. Genetic variation0. intrauterine growth0. and adverse pregnancy conditions predict leptin gene DNA methylation in blood at birth and 12 months of age. Int J Obes (Lond). 2019.

## Sheet: Howe 2019 Diabetes Care
Table S10. Look-up results of maternal glucose metabolism associated CpGs in maternal early-pregnancy insulin EWAS results
DMR 1 (Chr 1: 248100407 - 248100614)
CpG	p-value
cg08260406	0.197009
cg04028570	0.263354
cg03748376	0.274358
cg00785941	0.271732
cg20507276	0.192476
cg08944170	0.164651
DMR 2 (Chr 10: 135341870 - 135342620)
cg19469447	0.993164
cg00321709	0.724713
cg10862468	0.909771
cg25330361	0.451801
cg23400446	0.693085
cg24530264	0.853468
Howe CG, Cox B, Fore R, Jungius J, Kvist T, Lent S, et al. Maternal Gestational Diabetes Mellitus and Newborn DNA Methylation: Findings From the Pregnancy and Childhood Epigenetics Consortium. Diabetes Care. 2019.
Bonferroni corrected p-value: 0.05 / 12 = 4.2 x 10-3
