# Supplementary material for: Associations of maternal early-pregnancy blood glucose and insulin concentrations with DNA methylation in newborns
Source: Clin Epigenetics. 2020 Sep 7;12:134. doi: 10.1186/s13148-020-00924-3 (PMC7487846; doi:10.1186/s13148-020-00924-3)
Supplement: Supplementary file 10 — Additional file 10: Table S11. Look-up results of adult type 2 diabetes associated CpGs in maternal early-pregnancy glucose EWAS results. [file 13148_2020_924_MOESM10_ESM.xlsx]

## Sheet: Al Muftah 2016
Table S11. Look-up results of adult type 2 diabetes associated CpGs in maternal early-pregnancy glucose EWAS results
CpG	p-value
cg06721411	0.958153
Al Muftah WA, Al-Shafai M, Zaghlool SB, Visconti A, Tsai P-C, Kumar P, et al. Epigenetic associations of type 2 diabetes and BMI in an Arab population. Clinical epigenetics. 2016;8:13-13.

## Sheet: Arpón 2019
Table S11. Look-up results of adult type 2 diabetes associated CpGs in maternal early-pregnancy glucose EWAS results
CpG	p-value
cg03427058	0.00320619
cg22001483	0.00469679
cg09396704	0.0175946
cg03597174	0.0236093
cg03162314	0.0266736
cg00687135	0.0306617
cg07516091	0.0407544
cg14748380	0.0421147
cg21452411	0.0422421
cg09187007	0.0433722
cg24675557	0.0566962
cg00744413	0.0635984
cg26536593	0.0636713
cg05095590	0.0712385
cg08894487	0.072207
cg09015433	0.0726692
cg10571104	0.0853341
cg27620871	0.0880012
cg18947553	0.0884522
cg03459415	0.088636
cg07790947	0.0904048
cg25459280	0.096184
cg10843276	0.0977189
cg15149655	0.0985289
cg08817983	0.0985386
cg01798595	0.103117
cg14022794	0.104702
cg25674286	0.104929
cg09307564	0.113801
cg23345004	0.12224
cg00340349	0.12586
cg01955533	0.126963
cg14061069	0.132831
cg02691506	0.136564
cg10832093	0.137454
cg08433538	0.139781
cg08979352	0.141385
cg14420123	0.150691
cg01353448	0.15447
cg17929630	0.154562
cg21280320	0.159198
cg22891070	0.159442
cg00851732	0.160835
cg04615668	0.169433
cg13906701	0.174393
cg21608225	0.176157
cg21476494	0.182437
cg13687570	0.184607
cg00290086	0.212511
cg18151030	0.214079
cg25005368	0.218434
cg21579147	0.222121
cg02988727	0.226868
cg05036715	0.232803
cg05787462	0.233651
cg07363697	0.236127
cg27202913	0.238006
cg17909996	0.241037
cg12854611	0.244666
cg04790977	0.250674
cg17270100	0.254849
cg05992904	0.260333
cg10327428	0.269086
cg10191240	0.269801
cg23760585	0.270449
cg18200389	0.27819
cg13313423	0.280526
cg20831708	0.284574
cg26675395	0.286607
cg03994820	0.286754
cg23167606	0.289609
cg12128445	0.291748
cg09279736	0.303659
cg10930308	0.309944
cg08254200	0.316942
cg19074170	0.328127
cg03457142	0.328167
cg16284437	0.357894
cg07382347	0.357904
cg08787791	0.35814
cg18473521	0.360716
cg13918754	0.361722
cg00404641	0.362349
cg08491487	0.362868
cg13207630	0.366699
cg19766460	0.376689
cg00329052	0.378309
cg02566861	0.380555
cg00921930	0.381093
cg12736877	0.384935
cg18627816	0.385598
cg17519280	0.391239
cg23060047	0.394141
cg15404665	0.394665
cg08489349	0.410199
cg18538961	0.419365
cg18427905	0.420014
cg18546477	0.421977
cg11517269	0.428898
cg10140454	0.44504
cg07547765	0.452544
cg06613286	0.472618
cg20908131	0.476841
cg03983008	0.47694
cg00765128	0.48212
cg09983216	0.48594
cg02744705	0.49499
cg06952873	0.497783
cg26175789	0.502214
cg17190891	0.509747
cg06593753	0.512341
cg23049448	0.512655
cg18631301	0.516887
cg27532318	0.518885
cg06775523	0.521806
cg02270332	0.525001
cg09653571	0.549827
cg27220062	0.551133
cg07263235	0.559341
cg09620718	0.562625
cg21312929	0.566515
cg09361469	0.574214
cg09055519	0.577574
cg06015422	0.579798
cg14511652	0.581109
cg19448837	0.584427
cg04749549	0.590401
cg10095011	0.590468
cg23712018	0.602304
cg13306870	0.609334
cg16310513	0.614267
cg15506703	0.616904
cg23627948	0.62222
cg01101380	0.626735
cg13669036	0.635236
cg17580331	0.635946
cg19763428	0.651035
cg25481157	0.656286
cg00415389	0.665423
cg27511599	0.667652
cg22333663	0.676941
cg16672562	0.678922
cg23911707	0.684801
cg24011351	0.689563
cg27539214	0.695689
cg22400703	0.699497
cg25456368	0.699884
cg10413224	0.700681
cg06230839	0.701147
cg05001580	0.702859
cg27346356	0.708129
cg13740636	0.716191
cg22106220	0.726203
cg17679619	0.740322
cg09022230	0.743762
cg08931515	0.744988
cg23058037	0.75011
cg12623302	0.752382
cg03998338	0.760355
cg13630131	0.762859
cg19459332	0.76588
cg03225109	0.76778
cg08121925	0.7739
cg22622477	0.775244
cg15610027	0.777405
cg16686396	0.777591
cg13671409	0.783043
cg17173369	0.78649
cg12034510	0.793388
cg20249327	0.797941
cg14399884	0.798523
cg08762247	0.801056
cg26515689	0.806011
cg21231262	0.810926
cg08112929	0.815931
cg15296664	0.817776
cg13728834	0.818779
cg07302051	0.818963
cg10687107	0.820806
cg23583501	0.820993
cg18341478	0.822899
cg00970757	0.826279
cg00493422	0.826689
cg16372632	0.826725
cg00245057	0.834282
cg22456178	0.848964
cg04275362	0.849586
cg00063006	0.866254
cg06791446	0.869614
cg01101873	0.873314
cg15679892	0.887123
cg10153353	0.887874
cg24372256	0.88871
cg23458168	0.892028
cg27385193	0.892549
cg16601359	0.898467
cg19924008	0.900918
cg22332045	0.90789
cg00028022	0.922409
cg00831222	0.924074
cg06577205	0.936035
cg08941355	0.949724
cg05202389	0.954495
cg10964385	0.958996
cg05422647	0.963663
cg25008474	0.966955
cg27177554	0.973167
cg14251734	0.97642
cg17856063	0.976473
cg02359712	0.976512
cg16528597	0.981295
cg13229078	0.981436
cg24750308	0.984919
cg18352710	0.989133
cg16248432	0.990418
cg19416570	0.994262
cg01401135	0.996003
cg00855396	NA
cg01110290	NA
cg01807768	NA
cg03212480	NA
cg03655023	NA
cg05657416	NA
cg06063479	NA
cg06248701	NA
cg07034145	NA
cg07737566	NA
cg07914250	NA
cg11749264	NA
cg13308137	NA
cg13732582	NA
cg14294953	NA
cg14418857	NA
cg14437446	NA
cg15167547	NA
cg18564928	NA
cg19395289	NA
cg19564112	NA
cg19584136	NA
cg19623054	NA
cg20819150	NA
cg22066521	NA
cg22420249	NA
cg23874746	NA
cg24393317	NA
cg24533989	NA
cg24693760	NA
cg24916055	NA
cg25730351	NA
cg26081900	NA
cg27038198	NA
cg27156510	NA
cg27198899	NA
Arpón A, Santos JL, Milagro FI, Cataldo LR, Bravo C, Riezu-Boj J-I, et al. Insulin Sensitivity Is Associated with Lipoprotein Lipase (LPL) and Catenin Delta 2 (CTNND2) DNA Methylation in Peripheral White Blood Cells in Non-Diabetic Young Women. International journal of molecular sciences. 2019;20(12):2928.
Bonferroni corrected p-value: 0.05 / 217 = 2.3 x 10-4

## Sheet: Chambers 2015
Table S11. Look-up results of adult type 2 diabetes associated CpGs in maternal early-pregnancy glucose EWAS results
CpG	p-value
cg11024682	0.346715
cg06500161	0.460479
cg18181703	0.618435
cg19693031	0.778344
cg02650017	0.920383
Chambers JC, Loh M, Lehne B, Drong A, Kriebel J, Motta V, et al. Epigenome-wide association of DNA methylation markers in peripheral blood from Indian Asians and Europeans with incident type 2 diabetes: a nested case-control study. The lancet Diabetes & endocrinology. 2015;3(7):526-34.
Bonferroni corrected p-value: 0.05 / 5 = 0.01

## Sheet: Florath 2016
Table S11. Look-up results of adult type 2 diabetes associated CpGs in maternal early-pregnancy glucose EWAS results
CpG	p-value
cg19475108	0.0265729
cg10071929	0.0441644
cg13612055	0.0560247
cg26328335	0.061426
cg19130313	0.0620098
cg17066943	0.0669095
cg10536999	0.102252
cg17514168	0.129265
cg06284479	0.147949
cg16782117	0.151796
cg15299536	0.244181
cg02896705	0.258223
cg07133434	0.342914
cg19228848	0.378841
cg20752903	0.383917
cg00863306	0.395268
cg06656005	0.449128
cg15009232	0.450951
cg24552128	0.492898
cg07509464	0.499857
cg00093686	0.525418
cg15112369	0.525715
cg03318904	0.526722
cg13420004	0.631958
cg04398759	0.641464
cg26110130	0.670309
cg00562180	0.681447
cg17156491	0.689165
cg26990733	0.711534
cg01820374	0.728742
cg13666267	0.75171
cg27492596	0.767432
cg19693031	0.778344
cg01631333	0.847973
cg23919742	0.886161
cg04535340	0.908098
cg02026141	0.915321
cg09359751	0.944692
cg11061603	0.996785
Florath I, Butterbach K, Heiss J, Bewerunge-Hudler M, Zhang Y, Schöttker B, et al. Type 2 diabetes and leucocyte DNA methylation: an epigenome-wide association study in over 1,500 older adults. Diabetologia. 2016;59(1):130-8.
Bonferroni corrected p-value: 0.05 / 39 = 1.3 x 10-3

## Sheet: Hidalgo 2014
Table S11. Look-up results of adult type 2 diabetes associated CpGs in maternal early-pregnancy glucose EWAS results
CpG	p-value
cg06500161	0.460479
cg01881899	0.894298
Hidalgo B, Irvin MR, Sha J, Zhi D, Aslibekyan S, Absher D, et al. Epigenome-wide association study of fasting measures of glucose, insulin, and HOMA-IR in the Genetics of Lipid Lowering Drugs and Diet Network study. Diabetes. 2014;63(2):801-7.
Bonferroni corrected p-value: 0.05 / 2 = 0.025

## Sheet: Kriebel 2016
Table S11. Look-up results of adult type 2 diabetes associated CpGs in maternal early-pregnancy glucose EWAS results
CpG	p-value
cg09349128	0.037391
cg03979241	0.0419601
cg07092212	0.06461
cg22040809	0.0899657
cg17588294	0.0907818
cg20477259	0.163638
cg04161365	0.188819
cg02711608	0.199422
cg27434584	0.2
cg11376147	0.221577
cg11307565	0.258812
cg18337963	0.290821
cg01751800	0.314521
cg11024682	0.346715
cg17266233	0.385768
cg03581271	0.391879
cg11990813	0.403704
cg09694782	0.411041
cg17971578	0.449111
cg23899654	0.458518
cg06500161	0.460479
cg09469355	0.478145
cg09613192	0.663894
cg22798214	0.685816
cg22065733	0.717597
cg06946797	0.760576
cg07504977	0.810869
cg13016916	0.812011
cg12593793	0.823594
cg15309457	0.890723
cg00574958	NA
Kriebel J, Herder C, Rathmann W, Wahl S, Kunze S, Molnos S, et al. Association between DNA Methylation in Whole Blood and Measures of Glucose Metabolism: KORA F4 Study. PloS one. 2016;11(3):e0152314-e.
Bonferroni corrected p-value: 0.05 / 30 = 1.7 x 10-3

## Sheet: Kulkarni 2015
Table S11. Look-up results of adult type 2 diabetes associated CpGs in maternal early-pregnancy glucose EWAS results
Glucose-associated CpGs				Type II Diabetes-associated CpGs					HOMA-IR-associated CpGs
CpG	p-value			CpG	p-value				CpG	p-value
cg08309687	0.0656652			cg17058475	0.0370885				cg09349128	0.037391
cg16809457	0.117724			cg04727071	0.0519817				cg08309687	0.0656652
cg00138407	0.126693			cg07092212	0.06461				cg11752250	0.0950489
cg07136133	0.136651			cg08309687	0.0656652				cg25392060	0.0955767
cg16097041	0.161878			cg14597545	0.0831042				cg02711608	0.199422
cg23906191	0.263657			cg13199639	0.101188				cg27115863	0.245502
cg19048360	0.304632			cg16809457	0.117724				cg11024682	0.346715
cg06500161	0.460479			cg21699330	0.161373				cg26804423	0.399168
cg01676795	0.464894			cg04992150	0.168368				cg08857797	0.44074
cg04816311	0.519839			cg02711608	0.199422				cg23761815	0.442215
cg22887911	0.5974			cg05400498	0.244529				cg07960624	0.459183
cg02436098	0.661894			cg27115863	0.245502				cg06500161	0.460479
cg00552753	0.664367			cg08788930	0.257892				cg10927968	0.461773
cg11467506	0.761704			cg01657995	0.30304				cg01676795	0.464894
cg02079413	0.763698			cg03497652	0.30494				cg10919522	0.471069
cg19693031	0.778344			cg15962267	0.319102				cg22488164	0.644364
cg02059849	0.82898			cg17315426	0.351573				cg13758913	0.696255
cg25217710	0.879486			cg15188939	0.362861				cg19693031	0.778344
cg06715330	0.964626			cg26804423	0.399168				cg26712428	0.850927
Bonferroni corrected p-value: 0.05 / 19 = 2.6 x 10-3				cg04645070	0.431602				cg25217710	0.879486
				cg26546155	0.446841				cg26610247	0.904601
				cg22540135	0.45531				cg12644285	0.981681
				cg07960624	0.459183				cg26955383	0.987901
				cg06500161	0.460479				cg07094298	0.98886
				cg01676795	0.464894				Bonferroni corrected p-value: 0.05 / 24 = 2.1 x 10-3
				cg10919522	0.471069
				cg21766592	0.497216
				cg04816311	0.519839
				cg01973676	0.555794
				cg19266329	0.558386
				cg14204586	0.659877
				cg17666418	0.661252
				cg22909677	0.687865
				cg09247619	0.705183
				cg00076653	0.715058
				cg24531955	0.77358
				cg19693031	0.778344
				cg15585213	0.779703
				cg06178887	0.780116
				cg02560388	0.782556
				cg26836479	0.818003
				cg26712428	0.850927
				cg03725309	0.860382
				cg10508317	0.888189
				cg04344749	0.904242
				cg04973995	0.918782
				cg13640297	0.921831
				cg00277397	0.93636
				cg06007201	0.937656
				cg03699074	0.978296
				cg00574958	NA
				Bonferroni corrected p-value: 0.05 / 50 = 1.0 x 10-3
Kulkarni H0. Kos MZ0. Neary J0. Dyer TD0. Kent JW0. Jr.0. Göring HHH0. et al. Novel epigenetic determinants of type 2 diabetes in Mexican-American families. Human molecular genetics. 2015;24(18):5330-44.

## Sheet: Liu 2019
Table S11. Look-up results of adult type 2 diabetes associated CpGs in maternal early-pregnancy glucose EWAS results
CpG	p-value
cg18881723	0.0601655
cg20507228	0.171446
cg25924746	0.259571
cg06229674	0.380806
cg13222915	0.481556
cg13729116	0.62295
cg00936728	0.647745
cg15880704	0.897511
cg18247172	0.946482
Liu J0. Carnero-Montoro E0. van Dongen J0. Lent S0. Nedeljkovic I0. Ligthart S0. et al. An integrative cross-omics analysis of DNA methylation sites of glucose and insulin homeostasis. Nat Commun. 2019;10(1):2581.
Bonferroni corrected p-value: 0.05 / 9 = 5.6 x 10-2

## Sheet: Meeks 2019
Table S11. Look-up results of adult type 2 diabetes associated CpGs in maternal early-pregnancy glucose EWAS results
CpG	p-value
cg04816311	0.519839
cg19693031	0.778344
cg07988171	0.871708
cg00574958	NA
Meeks KAC, Henneman P, Venema A, Addo J, Bahendeka S, Burr T, et al. Epigenome-wide association study in whole blood on type 2 diabetes among sub-Saharan African individuals: findings from the RODAM study. International journal of epidemiology. 2019;48(1):58-70.
Bonferroni corrected p-value: 0.05 / 3 = 0.017

## Sheet: Soriano-Tárraga 2016
Table S11. Look-up results of adult type 2 diabetes associated CpGs in maternal early-pregnancy glucose EWAS results
CpG	p-value
cg19693031	0.778344
Soriano-Tárraga C, Jiménez-Conde J, Giralt-Steinhauer E, Mola-Caminal M, Vivanco-Hidalgo RM, Ois A, et al. Epigenome-wide association study identifies TXNIP gene associated with type 2 diabetes mellitus and sustained hyperglycemia. Human molecular genetics. 2016;25(3):609-19.

[truncated: 3 more sheets: Toperoff 2012, Walaszczyk 2018, Yuan 2014]
