# Supplementary material for: Associations of maternal early-pregnancy blood glucose and insulin concentrations with DNA methylation in newborns
Source: Clin Epigenetics. 2020 Sep 7;12:134. doi: 10.1186/s13148-020-00924-3 (PMC7487846; doi:10.1186/s13148-020-00924-3)
Supplement: Supplementary file 11 — Additional file 11: Table S12. Look-up results of adult type 2 diabetes associated CpGs in maternal early-pregnancy insulin EWAS results. [file 13148_2020_924_MOESM11_ESM.xlsx]

## Sheet: Al Muftah 2016
Table S12. Look-up results of adult type 2 diabetes associated CpGs in maternal early-pregnancy insulin EWAS results
CpG	p-value
cg06721411	0.517658
Al Muftah WA, Al-Shafai M, Zaghlool SB, Visconti A, Tsai P-C, Kumar P, et al. Epigenetic associations of type 2 diabetes and BMI in an Arab population. Clinical epigenetics. 2016;8:13-13.

## Sheet: Arpón 2019
Table S12. Look-up results of adult type 2 diabetes associated CpGs in maternal early-pregnancy insulin EWAS results
CpG	p-value
cg14748380	0.0155325
cg00329052	0.0261622
cg09307564	0.0282316
cg17173369	0.040247
cg13229078	0.0466115
cg22891070	0.04676
cg00290086	0.0517664
cg10930308	0.0522115
cg13313423	0.0524778
cg00063006	0.0573818
cg16284437	0.0610597
cg19763428	0.0618483
cg03597174	0.0779127
cg24675557	0.0827241
cg06230839	0.085294
cg14420123	0.0944827
cg17679619	0.0967197
cg17929630	0.108153
cg05036715	0.113124
cg01798595	0.119801
cg25008474	0.120173
cg10327428	0.120256
cg25005368	0.122667
cg00493422	0.127225
cg14399884	0.137411
cg25459280	0.150392
cg20831708	0.152022
cg23049448	0.158021
cg01101873	0.16278
cg00970757	0.179487
cg16601359	0.183749
cg16686396	0.188305
cg03457142	0.189387
cg00687135	0.19224
cg08894487	0.195762
cg06613286	0.199166
cg04615668	0.203481
cg06775523	0.20489
cg24372256	0.211618
cg17856063	0.22292
cg17909996	0.239917
cg10191240	0.247074
cg04275362	0.24709
cg22622477	0.256837
cg12128445	0.263938
cg27539214	0.265376
cg07382347	0.265971
cg14251734	0.273223
cg05095590	0.277923
cg27177554	0.280157
cg18200389	0.281054
cg12736877	0.283912
cg00851732	0.291588
cg02691506	0.293622
cg15404665	0.301991
cg14061069	0.302752
cg15679892	0.305444
cg09022230	0.306037
cg08817983	0.307401
cg10153353	0.309831
cg18341478	0.320153
cg05992904	0.321207
cg03998338	0.32344
cg09055519	0.326724
cg09653571	0.335624
cg18352710	0.33704
cg21476494	0.33814
cg18538961	0.345027
cg17519280	0.347359
cg26515689	0.349711
cg04749549	0.35092
cg21608225	0.351509
cg27202913	0.35842
cg12854611	0.359059
cg03225109	0.370678
cg18151030	0.383299
cg16528597	0.383578
cg10571104	0.390129
cg13687570	0.391343
cg06593753	0.391501
cg03994820	0.395304
cg22332045	0.408238
cg13671409	0.408913
cg00028022	0.418345
cg21312929	0.422924
cg01955533	0.428709
cg06577205	0.431892
cg16310513	0.43392
cg20249327	0.437764
cg13740636	0.440977
cg19924008	0.446089
cg00245057	0.455511
cg22333663	0.455764
cg24750308	0.458516
cg08762247	0.460349
cg22106220	0.468229
cg08112929	0.470329
cg09983216	0.480228
cg27532318	0.481465
cg07363697	0.484283
cg12034510	0.500334
cg00340349	0.518595
cg26675395	0.520653
cg13728834	0.522991
cg25481157	0.526087
cg06952873	0.527503
cg09396704	0.530538
cg21231262	0.534302
cg22400703	0.53715
cg03162314	0.540944
cg23167606	0.541843
cg10140454	0.545188
cg00765128	0.547953
cg18947553	0.551533
cg02744705	0.552424
cg18546477	0.553333
cg13906701	0.557354
cg14511652	0.559478
cg05787462	0.560982
cg01353448	0.569515
cg03983008	0.569568
cg09361469	0.569847
cg10843276	0.570684
cg08254200	0.577
cg02359712	0.579333
cg05422647	0.58021
cg09620718	0.588521
cg07302051	0.590466
cg08941355	0.613997
cg23345004	0.619862
cg04790977	0.620114
cg13918754	0.624731
cg16672562	0.627664
cg02566861	0.628118
cg19766460	0.63009
cg07547765	0.630506
cg13207630	0.64341
cg08787791	0.64943
cg17270100	0.651069
cg27346356	0.656476
cg22001483	0.660681
cg13630131	0.66525
cg21579147	0.669315
cg00831222	0.672959
cg10413224	0.674757
cg05001580	0.684973
cg15296664	0.685315
cg23627948	0.686746
cg23712018	0.688645
cg26175789	0.688798
cg00921930	0.6914
cg01401135	0.697617
cg27620871	0.697663
cg09187007	0.69767
cg02270332	0.707292
cg08979352	0.722951
cg22456178	0.732038
cg15149655	0.733818
cg07516091	0.735018
cg09015433	0.735219
cg01101380	0.73808
cg19074170	0.740814
cg21280320	0.750023
cg09279736	0.751737
cg27511599	0.75179
cg03459415	0.761123
cg18627816	0.766824
cg25456368	0.781468
cg13306870	0.785823
cg03427058	0.801549
cg17190891	0.80345
cg00404641	0.804081
cg18427905	0.805815
cg00744413	0.823182
cg18473521	0.827196
cg16372632	0.828726
cg19459332	0.832815
cg23760585	0.833892
cg23911707	0.837794
cg10964385	0.847283
cg25674286	0.84869
cg26536593	0.850073
cg08433538	0.856273
cg13669036	0.86542
cg07263235	0.866204
cg02988727	0.880086
cg23458168	0.880209
cg08489349	0.88467
cg12623302	0.884816
cg15610027	0.886049
cg08121925	0.888158
cg19448837	0.888472
cg08491487	0.889234
cg23058037	0.892253
cg19416570	0.896228
cg24011351	0.897439
cg08931515	0.900059
cg10095011	0.902818
cg10687107	0.903368
cg07790947	0.903492
cg16248432	0.904314
cg15506703	0.909476
cg05202389	0.91556
cg17580331	0.91756
cg23583501	0.91988
cg27220062	0.926176
cg14022794	0.934367
cg10832093	0.942802
cg06791446	0.950344
cg00415389	0.956363
cg18631301	0.961033
cg21452411	0.973385
cg11517269	0.98224
cg20908131	0.987143
cg23060047	0.988962
cg06015422	0.995902
cg27385193	0.999969
cg00855396	NA
cg01110290	NA
cg01807768	NA
cg03212480	NA
cg03655023	NA
cg05657416	NA
cg06063479	NA
cg06248701	NA
cg07034145	NA
cg07737566	NA
cg07914250	NA
cg11749264	NA
cg13308137	NA
cg13732582	NA
cg14294953	NA
cg14418857	NA
cg14437446	NA
cg15167547	NA
cg18564928	NA
cg19395289	NA
cg19564112	NA
cg19584136	NA
cg19623054	NA
cg20819150	NA
cg22066521	NA
cg22420249	NA
cg23874746	NA
cg24393317	NA
cg24533989	NA
cg24693760	NA
cg24916055	NA
cg25730351	NA
cg26081900	NA
cg27038198	NA
cg27156510	NA
cg27198899	NA
Arpón A, Santos JL, Milagro FI, Cataldo LR, Bravo C, Riezu-Boj J-I, et al. Insulin Sensitivity Is Associated with Lipoprotein Lipase (LPL) and Catenin Delta 2 (CTNND2) DNA Methylation in Peripheral White Blood Cells in Non-Diabetic Young Women. International journal of molecular sciences. 2019;20(12):2928.
Bonferroni corrected p-value: 0.05 / 217 = 2.3 x 10-4
	36

## Sheet: Chambers 2015
Table S12. Look-up results of adult type 2 diabetes associated CpGs in maternal early-pregnancy insulin EWAS results
CpG	p-value
cg02650017	0.505705
cg11024682	0.538354
cg19693031	0.607082
cg06500161	0.728564
cg18181703	0.902468
Chambers JC, Loh M, Lehne B, Drong A, Kriebel J, Motta V, et al. Epigenome-wide association of DNA methylation markers in peripheral blood from Indian Asians and Europeans with incident type 2 diabetes: a nested case-control study. The lancet Diabetes & endocrinology. 2015;3(7):526-34.
Bonferroni corrected p-value: 0.05 / 5 = 0.01

## Sheet: Florath 2016
Table S12. Look-up results of adult type 2 diabetes associated CpGs in maternal early-pregnancy insulin EWAS results
CpG	p-value
cg07133434	0.0508509
cg26328335	0.0906069
cg01631333	0.109325
cg02896705	0.148638
cg26990733	0.180838
cg19228848	0.230868
cg17066943	0.250968
cg10071929	0.34873
cg17514168	0.374694
cg26110130	0.392219
cg13612055	0.406801
cg24552128	0.421574
cg01820374	0.453699
cg16782117	0.498305
cg04535340	0.505568
cg27492596	0.506562
cg06656005	0.510054
cg03318904	0.526739
cg04398759	0.530229
cg00093686	0.564012
cg23919742	0.564265
cg13666267	0.5794
cg19693031	0.607082
cg15299536	0.630321
cg20752903	0.642417
cg13420004	0.648613
cg00562180	0.682305
cg07509464	0.708497
cg15112369	0.710924
cg19475108	0.713017
cg10536999	0.786425
cg11061603	0.789435
cg19130313	0.797191
cg06284479	0.819807
cg02026141	0.840371
cg09359751	0.859916
cg00863306	0.907283
cg15009232	0.925605
cg17156491	0.936996
Florath I, Butterbach K, Heiss J, Bewerunge-Hudler M, Zhang Y, Schöttker B, et al. Type 2 diabetes and leucocyte DNA methylation: an epigenome-wide association study in over 1,500 older adults. Diabetologia. 2016;59(1):130-8.
Bonferroni corrected p-value: 0.05 / 39 = 1.3 x 10-3

## Sheet: Hidalgo 2014
Table S12. Look-up results of adult type 2 diabetes associated CpGs in maternal early-pregnancy insulin EWAS results
CpG	p-value
cg01881899	0.369217
cg06500161	0.728564
Hidalgo B, Irvin MR, Sha J, Zhi D, Aslibekyan S, Absher D, et al. Epigenome-wide association study of fasting measures of glucose, insulin, and HOMA-IR in the Genetics of Lipid Lowering Drugs and Diet Network study. Diabetes. 2014;63(2):801-7.
Bonferroni corrected p-value: 0.05 / 2 = 0.025

## Sheet: Kriebel 2016
Table S12. Look-up results of adult type 2 diabetes associated CpGs in maternal early-pregnancy insulin EWAS results
CpG	p-value
cg04161365	0.0528227
cg11376147	0.103667
cg17588294	0.144814
cg11990813	0.199896
cg09349128	0.220768
cg01751800	0.27003
cg11307565	0.27538
cg15309457	0.358473
cg22040809	0.474445
cg12593793	0.487796
cg20477259	0.537074
cg11024682	0.538354
cg03979241	0.640843
cg22798214	0.654596
cg17266233	0.659096
cg17971578	0.690143
cg09694782	0.708099
cg09469355	0.724333
cg06500161	0.728564
cg02711608	0.740829
cg07092212	0.746363
cg09613192	0.749198
cg23899654	0.795673
cg22065733	0.797826
cg18337963	0.849456
cg06946797	0.87493
cg27434584	0.893346
cg13016916	0.901394
cg03581271	0.934926
cg07504977	0.950456
cg00574958	NA
Kriebel J, Herder C, Rathmann W, Wahl S, Kunze S, Molnos S, et al. Association between DNA Methylation in Whole Blood and Measures of Glucose Metabolism: KORA F4 Study. PloS one. 2016;11(3):e0152314-e.
Bonferroni corrected p-value: 0.05 / 30 = 1.7 x 10-3

## Sheet: Kulkarni 2015
Table S12. Look-up results of adult type 2 diabetes associated CpGs in maternal early-pregnancy insulin EWAS results
Glucose-associated CpGs				Type II Diabetes-associated CpGs					HOMA-IR-associated CpGs
CpG	p-value			CpG	p-value				CpG	p-value
cg16809457	0.00215388			cg16809457	0.00215388				cg27115863	0.0882188
cg00138407	0.0580641			cg27115863	0.0882188				cg23761815	0.119675
cg04816311	0.101897			cg04816311	0.101897				cg09349128	0.220768
cg11467506	0.125692			cg01657995	0.1196				cg10927968	0.248821
cg22887911	0.170578			cg02560388	0.15082				cg07960624	0.281051
cg19048360	0.183756			cg14597545	0.160706				cg10919522	0.298269
cg02059849	0.247283			cg03699074	0.195007				cg25217710	0.445678
cg00552753	0.415861			cg22540135	0.221352				cg08309687	0.481732
cg25217710	0.445678			cg01973676	0.239593				cg07094298	0.528574
cg08309687	0.481732			cg15188939	0.261113				cg11024682	0.538354
cg02436098	0.556215			cg06178887	0.275143				cg26804423	0.583658
cg19693031	0.607082			cg07960624	0.281051				cg25392060	0.595345
cg06500161	0.728564			cg15585213	0.294168				cg19693031	0.607082
cg01676795	0.76131			cg10919522	0.298269				cg13758913	0.669217
cg06715330	0.769877			cg04344749	0.344483				cg08857797	0.684782
cg02079413	0.776751			cg24531955	0.37965				cg06500161	0.728564
cg07136133	0.816084			cg05400498	0.406313				cg02711608	0.740829
cg16097041	0.86445			cg22909677	0.409985				cg26955383	0.749552
cg23906191	0.934697			cg03497652	0.414416				cg01676795	0.76131
Bonferroni corrected p-value: 0.05 / 19 = 2.6 x 10-3				cg10508317	0.448942				cg11752250	0.783279
				cg06007201	0.451882				cg22488164	0.906553
				cg08309687	0.481732				cg26610247	0.949524
				cg14204586	0.525514				cg26712428	0.953801
				cg08788930	0.556531				cg12644285	NA
				cg26804423	0.583658				Bonferroni corrected p-value: 0.05 / 23 = 2.2 x 10-3
				cg17666418	0.593698
				cg19693031	0.607082
				cg26836479	0.609809
				cg21699330	0.6713
				cg03725309	0.681317
				cg09247619	0.682594
				cg04727071	0.690189
				cg04973995	0.710462
				cg06500161	0.728564
				cg17058475	0.740315
				cg02711608	0.740829
				cg26546155	0.745849
				cg07092212	0.746363
				cg00277397	0.75856
				cg01676795	0.76131
				cg04992150	0.775002
				cg13199639	0.796732
				cg15962267	0.878347
				cg00076653	0.905481
				cg13640297	0.913474
				cg19266329	0.918829
				cg17315426	0.936402
				cg26712428	0.953801
				cg21766592	0.961103
				cg04645070	0.973056
				cg00574958	NA
				Bonferroni corrected p-value: 0.05 / 50 = 1.0 x 10-3
Kulkarni H0. Kos MZ0. Neary J0. Dyer TD0. Kent JW0. Jr.0. Göring HHH0. et al. Novel epigenetic determinants of type 2 diabetes in Mexican-American families. Human molecular genetics. 2015;24(18):5330-44.

## Sheet: Liu 2019
Table S12. Look-up results of adult type 2 diabetes associated CpGs in maternal early-pregnancy insulin EWAS results
CpG	p-value
cg25924746	0.207023
cg18881723	0.220106
cg13222915	0.347956
cg13729116	0.641555
cg15880704	0.74473
cg20507228	0.851361
cg06229674	0.864028
cg00936728	0.90965
cg18247172	0.975958
Liu J0. Carnero-Montoro E0. van Dongen J0. Lent S0. Nedeljkovic I0. Ligthart S0. et al. An integrative cross-omics analysis of DNA methylation sites of glucose and insulin homeostasis. Nat Commun. 2019;10(1):2581.
Bonferroni corrected p-value: 0.05 / 9 = 5.6 x 10-2

## Sheet: Meeks 2019
Table S12. Look-up results of adult type 2 diabetes associated CpGs in maternal early-pregnancy insulin EWAS results
CpG	p-value
cg04816311	0.101897
cg07988171	0.324214
cg19693031	0.607082
cg00574958	NA
Meeks KAC, Henneman P, Venema A, Addo J, Bahendeka S, Burr T, et al. Epigenome-wide association study in whole blood on type 2 diabetes among sub-Saharan African individuals: findings from the RODAM study. International journal of epidemiology. 2019;48(1):58-70.
Bonferroni corrected p-value: 0.05 / 3 = 0.017

## Sheet: Soriano-Tárraga 2016
Table S12. Look-up results of adult type 2 diabetes associated CpGs in maternal early-pregnancy insulin EWAS results
CpG	p-value
cg19693031	0.607082
Soriano-Tárraga C, Jiménez-Conde J, Giralt-Steinhauer E, Mola-Caminal M, Vivanco-Hidalgo RM, Ois A, et al. Epigenome-wide association study identifies TXNIP gene associated with type 2 diabetes mellitus and sustained hyperglycemia. Human molecular genetics. 2016;25(3):609-19.

[truncated: 3 more sheets: Toperoff 2012, Walaszczyk 2018, Yuan 2014]
